# Supplementary material for: Exploring the Impact of Nutrition on Non-Alcoholic Fatty Liver Disease Management: Unveiling the Roles of Various Foods, Food Components, and Compounds
Source: Nutrients. 2023 Jun 22;15(13):2838. doi: 10.3390/nu15132838 (PMC10343927; doi:10.3390/nu15132838)
Supplement: Supplementary file 1 [file nutrients-15-02838-s001.zip]

Archive with 1 entries (1 files):
- nutrients-2450499-supplementary.pdf
